# Supplementary material for: Factors Associated with Overweight and Obesity and Their Prevalence Among Medical Students in the Eastern Province of Saudi Arabia: A Cross-Sectional Study
Source: Healthcare (Basel). 2026 Jul 16;14(14):2133. doi: 10.3390/healthcare14142133 (PMC13409819; doi:10.3390/healthcare14142133)
Supplement: Supplementary file 1 [file healthcare-14-02133-s001.zip]

Archive with 1 entries (1 files):
- healthcare-4378956-supplementary.pdf
